# Supplementary material for: Direct Synthesis of MOF-74 Materials on Carbon Fiber Electrodes for Structural Supercapacitors
Source: Nanomaterials (Basel). 2024 Jan 20;14(2):227. doi: 10.3390/nano14020227 (PMC10819144; doi:10.3390/nano14020227)
Supplement: Supplementary file 1 [file nanomaterials-14-00227-s001.zip]

Archive with 1 entries (1 files):
- nanomaterials-2818111-supplementary.pdf
